# Supplementary material for: C3 Deficiency Leads to Increased Angiogenesis and Elevated Pro-Angiogenic Leukocyte Recruitment in Ischemic Muscle Tissue
Source: Int J Mol Sci. 2021 May 28;22(11):5800. doi: 10.3390/ijms22115800 (PMC8198161; doi:10.3390/ijms22115800)
Supplement: Supplementary file 1 [file ijms-22-05800-s001.zip]

Archive with 16 entries (13 files):
- Supplementary material/
- Supplementary material/.DS_Store
- Supplementary material/Figure S1.tif
- Supplementary material/Figure S2.tif
- Supplementary material/Figure S3.tif
- Supplementary material/Figure S4.tif
- Supplementary material/ijms-1203730 supplementary material.pdf
- __MACOSX/
- __MACOSX/._Supplementary material
- __MACOSX/Supplementary material/
- __MACOSX/Supplementary material/._.DS_Store
- __MACOSX/Supplementary material/._Figure S1.tif
- __MACOSX/Supplementary material/._Figure S2.tif
- __MACOSX/Supplementary material/._Figure S3.tif
- __MACOSX/Supplementary material/._Figure S4.tif
- __MACOSX/Supplementary material/._ijms-1203730 supplementary material.docx
